# Supplementary material for: Variation in the response to antibiotics and life-history across the major Pseudomonas aeruginosa clone type (mPact) panel
Source: Microbiol Spectr. 2024 Jun 11;12(7):e00143-24. doi: 10.1128/spectrum.00143-24 (PMC11218531; doi:10.1128/spectrum.00143-24)
Supplement: Table S4 — Results of AMRfinder analysis. [file spectrum.00143-24-s0002.xlsx]

## Sheet: card hits mPact panel
Table S4. Results of AMRfinder analysis.
#FILE	AAC(6')-Ib4	ANT(2'')-Ia	APH(3')-IIa	APH(3')-IIb	APH(6)-Ic	ArmR	BLMT	CrpP	MexA	MexB	MexC	MexD	MexE	MexF	MuxA	MuxB	MuxC	OXA-485	OXA-486	OXA-488	OXA-50	OpmB	OpmH	OprJ	OprM	OprN	PDC-55	PDC-65	ParR	ParS	PmpM	Pseudomonas_aeruginosa_CpxR	Pseudomonas_aeruginosa_catB7	Pseudomonas_aeruginosa_emrE	Pseudomonas_aeruginosa_soxR	TriA	TriB	TriC	YajC	aadA6	arnA	basS	bcr-1	cprR	cprS	fosA	mexG	mexH	mexI
card_H01.fasta.tab	.	100.00	.	100.00	.	100.00	.	100.00	100.00	100.00	100.00	99.97	100.00	100.00	100.00	100.00	100.00	.	.	.	100.00	100.00	100.00	100.00	100.00	100.00	100.00	.	100.00	100.00	100.00	100.00	100.00	100.00	100.00	100.00	100.00	100.00	100.00	.	100.00	100.00	100.00	100.00	100.00	100.00	100.00	100.00	100.00
card_H02.fasta.tab	.	.	.	99.63	.	100.00	.	100.00	100.00	100.00	100.00	99.97	100.00	100.00	100.00	100.00	100.00	.	.	100.00	.	100.00	100.00	100.01	100.00	100.00	.	100.00	100.00	100.00	100.00	100.00	100.00	100.00	100.00	100.00	100.00	100.00	100.00	.	100.00	100.00	100.00	100.00	100.00	100.00	100.00	100.00	100.00
card_H03.fasta.tab	100.00	.	100.00;100.00	100.00	98.50;98.50	100.00	100.00;100.00	.	100.00	100.00	100.00	99.97	100.00	100.00	100.00	100.00	100.00	.	.	100.00	.	100.00	100.00	100.02	100.00	100.00	100.00	.	100.00	100.00	100.00	100.00	100.00	100.00	100.00	100.00	100.00	100.00	100.00	.	100.00	100.00	100.00	100.00	100.00	100.00	100.00	100.00	100.00
card_H04.fasta.tab	.	.	.	100.00	.	100.00	.	100.00	100.00	100.00	100.00	99.97	100.00	100.00	100.00	100.00	100.00	.	.	100.00	.	100.00	100.00	100.03	100.00	100.00	100.00	.	100.00	99.92	100.00	100.00	100.00	100.00	100.00	100.00	100.00	100.00	100.00	.	100.00	100.00	100.00	100.00	100.00	100.00	100.00	100.00	100.00
card_H05.fasta.tab	.	.	.	100.00	.	100.00	.	100.00	100.00	100.00	100.00	99.97	100.00	100.00	100.00	100.00	100.00	.	.	100.00	.	100.00	100.00	100.04	100.00	100.00	100.00	.	100.00	100.00	100.00	100.00	100.00	100.00	100.00	100.00	100.00	100.00	100.00	.	100.00	100.00	100.00	100.00	100.00	100.00	100.00	100.00	100.00
card_H06.fasta.tab	.	.	.	100.00	.	100.00	.	100.00	100.00	100.00	100.00	99.97	100.00	100.00	100.00	100.00	100.00	.	100.00	.	.	100.00	100.00	100.05	100.00	100.00	100.00	.	100.00	100.00	100.00	100.00	100.00	100.00	100.00	100.00	100.00	100.00	100.00	100.00;100.00	100.00	100.00	100.00	100.00	100.00	100.00	100.00	100.00	100.00
card_H07.fasta.tab	.	.	.	100.00	.	100.00	.	100.00	100.00	100.00	100.00	99.97	100.00	100.00	100.00	100.00	100.00	.	100.00	.	.	100.00	100.00	100.06	100.00	100.00	100.00	.	100.00	100.00	100.00	100.00	100.00	100.00	100.00	100.00	100.00	100.00	100.00	.	100.00	100.00	100.00	100.00	100.00	100.00	100.00	100.00	100.00
card_H08.fasta.tab	.	.	.	100.00	.	100.00	.	100.00	100.00	100.00	100.00	99.97	100.00	100.00	100.00	100.00	100.00	100.00	.	.	.	100.00	100.00	100.07	100.00	100.00	.	100.00	100.00	100.00	100.00	100.00	100.00	100.00	100.00	100.00	100.00	100.00	100.00	.	100.00	100.00	100.00	100.00	100.00	100.00	100.00	100.00	100.00
card_H09.fasta.tab	.	.	.	100.00	.	100.00	.	.	100.00	100.00	100.00	99.97	100.00	100.00	100.00	100.00	100.00	.	100.00	.	.	100.00	100.00	99.79	100.00	100.00	99.92	.	100.00	100.00	100.00	100.00	100.00	100.00	100.00	100.00	100.00	100.00	100.00	.	100.00	100.00	100.00	100.00	100.00	100.00	100.00	100.00	100.00
card_H10.fasta.tab	.	.	.	100.00	.	100.00	.	100.00	100.00	100.00	100.00	99.97	100.00	100.00	100.00	100.00	100.00	.	100.00	.	.	100.00	100.00	100.00	100.00	100.00	100.00	.	100.00	100.00	100.00	100.00	100.00	100.00	100.00	100.00	100.00	100.00	100.00	.	100.00	100.00	100.00	100.00	100.00	100.00	100.00	100.00	100.00
card_H11.fasta.tab	.	.	.	100.00	.	100.00	.	100.00	100.00	100.00	100.00	99.97	100.00	100.00	100.00	100.00	100.00	.	100.00	.	.	100.00	100.00	100.00	100.00	100.00	100.00	.	100.00	100.00	100.00	100.00	100.00	100.00	100.00	100.00	100.00	100.00	100.00	.	100.00	100.00	100.00	100.00	100.00	100.00	100.00	100.00	100.00
card_H13.fasta.tab	.	.	.	100.00	.	100.00	.	.	100.00	100.00	100.00	99.97	100.00	100.00	100.00	100.00	100.00	.	100.00	.	.	100.00	100.00	100.00	100.00	100.00	100.00	.	100.00	100.00	100.00	100.00	100.00	100.00	100.00	100.00	100.00	100.00	100.00	.	100.00	100.00	100.00	100.00	100.00	100.00	100.00	100.00	100.00
card_H14.fasta.tab	.	.	.	100.00	.	100.00	.	100.00	100.00	100.00	100.00	99.97	100.00	100.00	100.00	100.00	100.00	.	100.00	.	.	100.00	100.00	100.00	100.00	100.00	100.00	.	100.00	100.00	100.00	100.00	100.00	100.00	100.00	100.00	100.00	100.00	100.00	.	100.00	100.00	100.00	100.00	100.00	100.00	100.00	100.00	100.00
card_H15.fasta.tab	.	.	.	100.00	.	100.00	.	100.00	100.00	100.00	100.00	99.97	100.00	100.00	100.00	100.00	100.00	.	100.00	.	.	100.00	100.00	100.00	100.00	100.00	100.00	.	100.00	100.00	100.00	100.00	100.00	100.00	100.00	100.00	100.00	100.00	100.00	.	100.00	100.00	100.00	100.00	100.00	100.00	100.00	100.00	100.00
card_H16.fasta.tab	.	.	.	100.00	.	100.00	.	100.00	100.00	100.00	100.00	99.97	100.00	100.00	100.00	100.00	100.00	.	.	100.00	.	100.00	100.00	100.00	100.00	100.00	100.00	.	100.00	100.00	100.00	100.00	100.00	100.00	100.00	100.00	100.00	100.00	100.00	.	100.00	100.00	100.00	100.00	100.00	100.00	100.00	100.00	100.00
card_H17.fasta.tab	.	.	.	100.00	.	100.00	.	.	100.00	100.00	100.00	99.97	100.00	100.00	100.00	100.00	100.00	.	100.00	.	.	100.00	100.00	100.00	100.00	100.00	100.00	.	100.00	100.00	100.00	100.00	100.00	100.00	100.00	100.00	100.00	100.00	100.00	.	100.00	100.00	100.00	100.00	100.00	100.00	100.00	100.00	100.00
card_H18.fasta.tab	.	.	.	100.00	.	100.00	.	100.00	100.00	100.00	100.00	99.97	100.00	100.00	100.00	100.00	100.00	.	100.00	.	.	100.00	100.00	100.00	100.00	100.00	100.00	.	100.00	100.00	100.00	100.00	100.00	100.00	100.00	100.00	100.00	100.00	100.00	.	100.00	100.00	100.00	100.00	100.00	100.00	100.00	100.00	100.00
card_H19.fasta.tab	.	.	.	100.00	.	100.00	.	100.00;100.00;100.00	100.00	100.00	100.00	99.97	100.00	100.00	100.00	100.00	100.00	.	100.00	.	.	100.00	100.00	100.00	100.00	100.00	100.00	.	100.00	100.00	100.00	100.00	100.00	100.00	100.00	100.00	100.00	100.00	100.00	.	100.00	100.00	100.00	100.00	100.00	100.00	100.00	100.00	100.00
card_H20.fasta.tab	.	.	.	100.00	.	100.00	.	.	100.00	100.00	100.00	99.97	100.00	100.00	100.00	100.00	100.00	.	.	100.00	.	100.00	100.00	100.00	100.00	100.00	100.00	.	100.00	100.00	100.00	100.00	100.00	100.00	100.00	100.00	100.00	100.00	100.00	.	100.00	100.00	100.00	100.00	100.00	100.00	100.00	100.00	100.00
[truncated: 19 more columns]
